# Supplementary material for: Psychological Profiles in Ulcerative Colitis and Crohn’s Disease: Distinct Emotional and Behavioral Patterns
Source: Biomedicines. 2025 Jul 10;13(7):1694. doi: 10.3390/biomedicines13071694 (PMC12292374; doi:10.3390/biomedicines13071694)
Supplement: Supplementary file 1 [file biomedicines-13-01694-s001.zip]

Archive with 1 entries (1 files):
- biomedicines-3666857-supplementary.pdf
